# Supplementary material for: Evidence of the Involvement of a Cyclase Gene in the Biosynthesis of Ochratoxin A in Aspergillus carbonarius
Source: Toxins (Basel). 2021 Dec 13;13(12):892. doi: 10.3390/toxins13120892 (PMC8705981; doi:10.3390/toxins13120892)
Supplement: Supplementary file 1 [file toxins-13-00892-s001.zip]

Archive with 1 entries (1 files):
- toxins-1491377-supplementary.pdf
